# Supplementary material for: The effect of conversation on altruism: A comparative study with different media and generations
Source: PLoS One. 2024 Jun 14;19(6):e0301769. doi: 10.1371/journal.pone.0301769 (PMC11178171; doi:10.1371/journal.pone.0301769)
Supplement: S1 Dataset — (XLSX) [file pone.0301769.s004.xlsx]

## Sheet: Dataset
Participant_ID	Participant_Gender	Experimental_Condition	Participant_Age_Group	Time	DG	Q1	Q2	Q3	Q4	Q5	Q6	Q7	Q8	Q9	Q10	Q11	Q12	Q13	Q14	Q15	Q16	Q17	Q19	Q20	Q21	Q22	Q23	MES_E	MES_C	MES_ES	MES_OO	MES_SO	MES_F	MES_PT	NEO_N	NEO_E	NEO_O	NEO_A	NEO_C	HEXACO_HH	HEXACO_EM	HEXACO_EX	HEXACO_A	HEXACO_C	HEXACO_O
1	female	Speaker	old	0	50	1	-3	0	2	1	0	1	0	1	2	2	NA	NA	NA	NA	1	1	1	1	2	1	NA	44	29	13	17	14	12	17	32	36	38	41	37	40	39	24	32	30	34
1	female	Speaker	old	1	90	-2	-3	2	2	1	2	1	2	2	2	2	1	-1	2	1	2	1	1	1	2	2	NA	44	29	13	17	14	12	17	32	36	38	41	37	40	39	24	32	30	34
2	female	Speaker	old	0	50	1	-1	1	1	1	-1	-1	1	0	1	3	NA	NA	NA	NA	2	1	1	1	1	1	NA	41	26	13	16	12	10	16	46	35	40	46	39	37	31	26	34	30	35
2	female	Speaker	old	1	50	-1	-1	1	1	1	-1	0	1	1	1	3	3	3	2	3	2	2	2	2	3	2	NA	41	26	13	16	12	10	16	46	35	40	46	39	37	31	26	34	30	35
3	male	Speaker	old	0	30	0	0	0	0	0	0	0	0	0	0	2	0	0	2	1	3	1	0	1	1	0	NA	43	30	14	17	12	12	18	38	33	34	35	33	42	27	37	35	30	28
3	male	Speaker	old	1	70	1	-3	2	0	0	1	2	1	2	2	2	2	0	3	0	1	2	2	1	1	1	NA	43	30	14	17	12	12	18	38	33	34	35	33	42	27	37	35	30	28
4	male	Robot	old	0	50	0	-2	-2	3	3	-3	-3	3	0	3	3	2	2	2	0	2	2	2	2	2	2	NA	45	31	16	15	14	15	16	36	37	36	37	36	35	30	32	31	30	28
4	male	Robot	old	1	50	0	0	-3	3	3	-3	-3	0	-3	2	2	2	2	2	1	1	1	1	1	1	1	NA	45	31	16	15	14	15	16	36	37	36	37	36	35	30	32	31	30	28
5	female	Robot	young	0	50	-3	-2	1	3	2	1	0	-3	0	1	3	2	0	1	1	1	1	1	1	-1	-1	NA	51	40	16	17	18	24	16	33	34	39	39	28	30	35	30	26	22	38
5	female	Robot	young	1	70	-3	2	3	-3	-1	-1	-2	-3	-2	1	1	1	0	2	1	1	1	1	1	-2	0	NA	51	40	16	17	18	24	16	33	34	39	39	28	30	35	30	26	22	38
6	female	Speaker	old	0	50	0	-3	-3	0	0	-1	-3	-1	0	1	3	3	3	3	2	3	2	1	1	0	2	3	47	35	18	17	12	17	18	36	31	36	43	34	44	44	17	38	34	36
6	female	Speaker	old	1	50	1	-3	0	0	0	0	0	0	0	1	3	3	1	3	2	3	1	1	3	0	1	3	47	35	18	17	12	17	18	36	31	36	43	34	44	44	17	38	34	36
7	male	Speaker	old	0	30	-2	-2	0	0	0	-2	-2	-2	-2	2	3	2	2	2	1	3	1	2	1	1	1	-2	43	31	15	15	13	13	18	36	30	41	40	35	42	33	27	31	34	44
7	male	Speaker	old	1	70	2	1	2	2	2	3	1	1	2	2	2	2	2	3	1	2	1	2	2	2	0	1	43	31	15	15	13	13	18	36	30	41	40	35	42	33	27	31	34	44
8	male	Speaker	old	0	30	-3	0	3	2	-1	1	-2	0	0	2	3	1	0	2	2	3	1	0	0	0	1	0	49	31	17	16	16	16	15	31	33	39	34	33	44	28	34	23	31	28
8	male	Speaker	old	1	100	2	-3	3	-1	2	3	0	1	3	3	3	3	0	3	1	3	2	1	1	-2	1	2	49	31	17	16	16	16	15	31	33	39	34	33	44	28	34	23	31	28
9	female	Robot	old	0	30	-2	0	0	2	-1	-1	0	0	0	1	2	1	0	2	1	1	1	1	1	0	0	1	40	33	15	15	10	16	17	38	32	37	40	34	36	32	32	33	30	26
9	female	Robot	old	1	50	-1	-2	1	0	0	2	2	1	1	2	3	1	1	2	2	2	1	1	1	1	1	1	40	33	15	15	10	16	17	38	32	37	40	34	36	32	32	33	30	26
10	male	Robot	young	0	50	-2	-1	-2	3	3	-3	-3	-1	1	1	3	1	-2	2	-2	1	1	-2	-1	-2	-1	-2	45	33	15	16	14	14	19	41	34	42	38	32	29	26	40	33	27	39
10	male	Robot	young	1	50	1	-3	-3	3	3	2	-1	2	1	2	3	1	-2	2	-2	1	1	-2	-1	-1	1	1	45	33	15	16	14	14	19	41	34	42	38	32	29	26	40	33	27	39
11	male	Speaker	young	0	40	0	-1	1	1	1	-2	-2	-2	0	-1	2	1	1	1	1	2	1	1	0	-1	0	0	41	36	12	15	14	17	19	38	32	37	33	27	31	33	33	27	31	36
11	male	Speaker	young	1	40	0	1	1	1	1	-1	-2	-1	1	1	1	1	1	1	1	1	1	1	1	1	1	1	41	36	12	15	14	17	19	38	32	37	33	27	31	33	33	27	31	36
12	male	Speaker	young	0	0	0	-1	0	0	0	-2	0	-1	0	1	-1	-1	-1	0	-1	1	-1	1	1	-2	0	-2	43	35	14	17	12	17	18	30	35	32	33	31	34	30	30	27	21	36
12	male	Speaker	young	1	0	-2	-3	-2	1	0	-1	-1	-3	-2	2	1	1	1	1	0	0	1	1	0	-2	0	NA	43	35	14	17	12	17	18	30	35	32	33	31	34	30	30	27	21	36
13	female	Speaker	young	0	20	-1	-3	1	3	-3	3	-3	0	-3	3	3	3	1	1	2	1	3	3	3	-1	1	-3	45	35	15	16	14	18	17	37	30	33	41	20	42	38	32	34	28	38
13	female	Speaker	young	1	20	2	-3	-2	3	-3	1	1	3	3	3	3	3	2	2	3	2	3	3	3	2	2	3	45	35	15	16	14	18	17	37	30	33	41	20	42	38	32	34	28	38
14	female	Robot	old	0	50	-3	-2	-2	0	0	-2	-2	-2	-1	0	1	0	-2	2	0	1	0	2	1	-1	-1	0	43	34	15	15	13	17	17	39	35	43	45	33	42	36	25	36	38	23
14	female	Robot	old	1	50	0	-1	0	1	1	-1	-1	-1	1	1	1	0	0	2	0	2	1	1	1	-1	1	3	43	34	15	15	13	17	17	39	35	43	45	33	42	36	25	36	38	23
15	female	Robot	young	0	0	-3	0	2	3	0	1	2	0	0	0	-1	-1	-3	2	-1	2	-2	3	1	-1	-3	-3	42	41	16	15	11	22	19	41	41	40	36	40	41	34	16	31	32	41
15	female	Robot	young	1	0	0	-1	1	3	-1	1	3	1	2	2	2	1	-3	2	0	1	1	1	1	-1	-2	2	42	41	16	15	11	22	19	41	41	40	36	40	41	34	16	31	32	41
16	female	Speaker	young	0	30	-3	-3	-3	2	-1	-2	-2	-3	-2	-2	2	1	-3	2	1	2	-2	-2	1	-2	-2	-3	42	27	13	17	12	9	18	39	33	34	43	38	41	30	29	43	32	25
16	female	Speaker	young	1	30	-1	-3	-2	2	-1	1	1	-1	2	2	2	2	-1	2	2	2	-1	2	2	-1	1	-2	42	27	13	17	12	9	18	39	33	34	43	38	41	30	29	43	32	25
17	male	Speaker	young	0	0	-1	0	1	0	-1	2	1	0	2	1	1	1	1	2	2	1	1	2	2	0	2	1	50	38	14	16	20	18	20	34	31	40	38	30	29	39	28	41	29	28
17	male	Speaker	young	1	0	0	0	0	0	-1	1	1	0	1	1	2	1	1	1	1	2	1	2	1	1	1	1	50	38	14	16	20	18	20	34	31	40	38	30	29	39	28	41	29	28
18	male	Speaker	young	0	10	-3	-3	1	2	0	-1	-1	-3	-3	-1	2	1	1	1	1	1	1	1	1	-1	-2	3	43	34	15	18	10	16	18	38	33	35	42	38	38	29	34	44	30	32
18	male	Speaker	young	1	20	-2	-3	2	1	-2	3	2	-1	1	1	1	2	3	1	1	1	1	1	1	-1	-1	3	43	34	15	18	10	16	18	38	33	35	42	38	38	29	34	44	30	32
19	female	Robot	old	0	10	-1	0	0	2	0	0	1	0	0	0	1	1	1	0	1	2	1	1	1	1	1	1	46	38	16	19	11	19	19	39	30	40	42	29	38	34	32	37	36	34
19	female	Robot	old	1	10	0	0	-1	0	0	0	0	0	1	1	1	1	1	0	1	1	1	1	1	0	1	1	46	38	16	19	11	19	19	39	30	40	42	29	38	34	32	37	36	34
20	male	Robot	young	0	50	2	-3	2	2	2	-1	-3	2	0	0	2	3	1	1	1	2	2	2	1	2	1	2	36	35	9	17	10	15	20	39	34	38	37	32	38	31	32	40	36	40
20	male	Robot	young	1	30	1	-2	2	2	-1	1	0	2	1	1	2	1	0	0	1	2	1	3	1	2	1	-3	36	35	9	17	10	15	20	39	34	38	37	32	38	31	32	40	36	40
21	male	Speaker	old	0	50	0	0	0	0	0	-2	0	0	0	0	1	1	1	2	1	1	1	0	2	1	0	1	48	33	17	16	15	16	17	39	35	37	44	32	40	39	32	38	36	26
21	male	Speaker	old	1	60	2	-3	1	2	0	-2	-1	1	1	2	2	2	2	3	1	2	2	2	2	1	1	1	48	33	17	16	15	16	17	39	35	37	44	32	40	39	32	38	36	26
22	female	Speaker	old	0	50	0	-3	3	3	3	-3	0	0	0	0	3	0	-1	3	3	2	1	3	2	1	0	2	43	33	15	16	12	17	16	42	28	40	40	38	38	28	27	39	37	45
22	female	Speaker	old	1	100	3	-3	3	3	3	3	-1	3	3	1	3	2	0	3	1	2	2	3	2	1	1	2	43	33	15	16	12	17	16	42	28	40	40	38	38	28	27	39	37	45
23	female	Speaker	old	0	50	-1	-3	-3	3	3	-3	-3	1	0	1	3	3	1	2	1	2	1	2	1	2	1	1	42	38	13	18	11	20	18	42	35	39	41	33	49	31	35	34	35	40
23	female	Speaker	old	1	80	0	-3	3	3	0	3	-3	3	3	0	3	3	3	1	1	1	2	3	1	2	2	1	42	38	13	18	11	20	18	42	35	39	41	33	49	31	35	34	35	40
24	male	Robot	old	0	30	0	0	1	1	1	0	-1	0	0	0	0	0	0	1	0	2	2	0	0	-1	0	0	43	24	14	16	13	14	10	36	37	43	40	36	36	31	29	24	32	27
24	male	Robot	old	1	20	0	0	1	1	1	0	0	0	1	1	1	0	0	1	0	1	1	1	1	-1	1	-1	43	24	14	16	13	14	10	36	37	43	40	36	36	31	29	24	32	27
25	female	Robot	young	0	20	-1	1	1	1	1	-2	1	1	1	0	1	0	-2	1	1	1	-2	1	1	-1	1	1	44	35	12	16	16	18	17	41	32	38	42	34	33	41	35	32	31	26
25	female	Robot	young	1	30	1	-1	1	1	1	2	1	2	2	1	1	-3	-1	1	1	1	1	1	2	1	1	1	44	35	12	16	16	18	17	41	32	38	42	34	33	41	35	32	31	26
26	female	Human	old	0	0	-3	0	0	3	-3	0	0	0	0	1	3	3	3	1	1	-1	0	1	0	0	-1	-3	43	32	14	16	13	16	16	39	35	39	40	31	38	32	32	32	30	36
26	female	Human	old	1	0	0	-1	-3	0	0	0	0	0	0	1	1	1	1	1	1	0	0	1	0	0	0	-3	43	32	14	16	13	16	16	39	35	39	40	31	38	32	32	32	30	36
27	female	Human	old	0	60	0	-3	3	0	1	-3	-1	0	-1	1	3	3	0	3	3	2	2	1	1	1	1	3	37	41	10	18	9	20	21	41	30	34	37	29	42	28	36	38	38	43
27	female	Human	old	1	50	3	-3	3	3	3	-3	0	3	-3	-3	3	3	0	3	3	3	3	1	1	2	3	3	37	41	10	18	9	20	21	41	30	34	37	29	42	28	36	38	38	43
28	male	Speaker	old	0	50	-3	0	0	0	0	0	0	0	0	0	3	3	3	2	1	2	1	2	1	2	2	0	45	35	15	17	13	17	18	37	38	37	34	32	35	40	29	29	33	38
28	male	Speaker	old	1	50	0	0	0	0	0	0	0	0	0	0	2	2	2	1	2	3	2	3	2	2	2	0	45	35	15	17	13	17	18	37	38	37	34	32	35	40	29	29	33	38
29	female	Robot	old	0	50	3	3	3	3	3	-3	-3	3	0	3	3	3	3	3	3	3	1	3	3	-3	-1	2	46	31	17	16	13	13	18	41	38	33	43	31	49	34	24	21	42	37
29	female	Robot	old	1	100	0	0	-1	0	0	0	0	1	3	3	3	3	3	3	3	3	3	3	3	1	1	2	46	31	17	16	13	13	18	41	38	33	43	31	49	34	24	21	42	37
30	male	Robot	young	0	0	-2	1	-3	2	2	0	-1	-3	-3	-3	1	-3	-3	2	2	1	1	2	0	-2	-1	-2	51	41	20	14	17	21	20	33	26	39	28	25	18	41	35	15	41	45
30	male	Robot	young	1	0	-3	1	0	3	0	0	0	-3	-3	-3	2	-3	-3	1	0	0	0	3	0	0	-1	-1	51	41	20	14	17	21	20	33	26	39	28	25	18	41	35	15	41	45
31	male	Speaker	young	0	10	1	-1	2	3	1	1	0	1	1	1	2	-1	-3	3	2	1	-1	2	1	-3	-1	1	44	31	14	16	14	11	20	44	34	45	44	34	20	40	32	35	41	15
31	male	Speaker	young	1	10	-1	-3	1	1	-1	1	-1	-1	1	1	2	1	-1	3	2	2	2	3	2	-2	1	3	44	31	14	16	14	11	20	44	34	45	44	34	20	40	32	35	41	15
32	female	Speaker	young	0	0	-1	0	0	3	3	0	-1	-1	0	-1	2	-1	-3	1	1	2	1	1	2	-1	1	-3	49	34	17	17	15	18	16	40	30	37	43	30	41	37	31	33	36	38
32	female	Speaker	young	1	0	-1	-2	-2	3	3	0	1	-1	0	-1	1	-1	-2	1	1	1	1	1	2	0	3	-3	49	34	17	17	15	18	16	40	30	37	43	30	41	37	31	33	36	38
33	female	Speaker	young	0	50	-1	-3	1	2	2	-1	-2	0	1	0	1	1	0	1	1	1	0	1	1	0	1	0	40	32	13	16	11	14	18	45	35	37	41	34	43	29	35	41	27	32
33	female	Speaker	young	1	60	1	-2	2	2	2	1	0	1	1	1	1	1	0	1	1	1	1	1	2	1	1	1	40	32	13	16	11	14	18	45	35	37	41	34	43	29	35	41	27	32
34	female	Robot	old	0	80	-3	-3	3	3	-3	1	-3	3	-1	3	3	-2	-1	2	1	2	1	1	1	0	0	-1	37	24	16	12	9	10	14	41	37	42	45	36	41	30	26	32	40	25
34	female	Robot	old	1	100	1	-3	1	3	0	0	-3	3	1	3	3	3	2	2	3	3	1	2	2	0	1	1	37	24	16	12	9	10	14	41	37	42	45	36	41	30	26	32	40	25
35	male	Robot	young	0	30	1	-3	1	3	2	1	0	1	2	2	3	2	1	3	2	2	2	3	3	1	1	2	52	37	19	18	15	20	17	36	41	34	42	32	33	41	19	32	29	40
35	male	Robot	young	1	50	-1	-3	3	3	2	1	1	2	3	3	3	3	2	3	2	2	3	3	2	2	2	-2	52	37	19	18	15	20	17	36	41	34	42	32	33	41	19	32	29	40
36	male	Human	young	0	0	0	2	2	0	0	1	1	0	1	0	3	3	3	3	0	1	1	3	1	-2	1	-2	42	44	12	17	13	23	21	33	31	46	38	37	43	35	18	29	30	31
36	male	Human	young	1	0	0	-3	-3	0	0	1	1	0	1	3	3	3	3	3	0	2	1	3	1	-2	0	-2	42	44	12	17	13	23	21	33	31	46	38	37	43	35	18	29	30	31
37	male	Human	young	0	20	-1	0	-3	1	-1	-3	-2	-1	-2	1	3	-2	-3	2	1	2	0	1	2	0	-1	-1	45	36	15	16	14	18	18	41	30	37	39	32	34	34	33	40	34	34
37	male	Human	young	1	50	1	-3	3	2	0	2	2	2	1	1	2	2	-1	1	1	1	1	1	2	1	1	3	45	36	15	16	14	18	18	41	30	37	39	32	34	34	33	40	34	34
38	female	Speaker	young	0	50	-3	2	1	0	2	-3	-3	-2	-3	-2	3	3	-3	1	0	1	0	1	1	1	-3	-1	39	38	12	13	14	20	18	45	34	38	40	35	28	33	36	30	41	26
38	female	Speaker	young	1	0	-3	3	3	3	-3	-2	-3	-3	1	1	2	1	-3	0	-3	-1	3	1	1	-2	-3	1	39	38	12	13	14	20	18	45	34	38	40	35	28	33	36	30	41	26
39	male	Robot	old	0	70	3	-3	3	-3	0	0	0	3	3	3	3	3	3	3	3	3	3	1	1	2	1	3	52	36	18	18	16	18	18	37	30	38	34	30	28	29	36	29	32	37
39	male	Robot	old	1	100	-3	-3	3	3	0	0	0	3	3	3	3	3	3	3	3	2	2	1	1	2	2	3	52	36	18	18	16	18	18	37	30	38	34	30	28	29	36	29	32	37
40	female	Robot	young	0	20	-3	0	3	-1	-3	1	1	-2	1	1	3	1	1	3	1	2	1	1	1	-1	0	NA	41	32	12	16	13	14	18	32	38	35	35	35	36	38	29	26	32	34
40	female	Robot	young	1	50	2	-3	3	3	3	-2	-3	2	2	2	3	2	2	2	2	2	2	2	2	-1	1	NA	41	32	12	16	13	14	18	32	38	35	35	35	36	38	29	26	32	34
41	male	Robot	old	0	30	0	0	0	0	0	-1	0	0	0	1	2	1	1	1	0	2	1	1	1	1	0	-1	47	35	15	16	16	18	17	33	35	31	35	33	35	32	27	32	35	31
41	male	Robot	old	1	30	-1	-1	-1	0	0	-1	-1	-1	-1	1	2	2	2	1	1	1	1	1	1	1	1	-1	47	35	15	16	16	18	17	33	35	31	35	33	35	32	27	32	35	31
42	female	Human	old	0	30	-1	-2	-2	0	0	-3	0	0	0	1	2	1	0	0	1	2	1	1	1	2	0	0	39	33	11	14	14	16	17	42	44	46	47	48	42	29	18	36	26	29
42	female	Human	old	1	50	-2	0	-2	0	0	2	-2	0	1	1	3	3	0	1	1	1	1	2	1	2	0	-2	39	33	11	14	14	16	17	42	44	46	47	48	42	29	18	36	26	29
43	female	Human	old	0	50	0	0	0	0	0	0	0	0	0	0	1	0	0	2	1	2	1	0	1	0	-1	0	42	33	14	16	12	15	18	35	29	35	39	35	37	30	32	36	27	30
43	female	Human	old	1	50	1	-2	2	0	0	0	1	1	1	1	2	2	0	2	1	2	2	2	1	1	0	2	42	33	14	16	12	15	18	35	29	35	39	35	37	30	32	36	27	30
44	female	Human	old	0	50	-2	0	1	0	0	0	-2	0	0	0	1	1	0	2	2	1	1	1	1	1	1	1	37	34	12	14	11	17	17	31	33	36	36	31	40	30	34	34	36	33
44	female	Human	old	1	50	0	-1	1	0	1	-1	0	1	1	1	2	1	0	2	2	2	1	2	1	2	1	1	37	34	12	14	11	17	17	31	33	36	36	31	40	30	34	34	36	33
45	female	Human	young	0	20	-3	-2	2	2	-1	1	1	-2	-2	-1	3	1	1	2	2	0	-2	1	-1	-1	-2	2	57	35	22	19	16	17	18	29	36	43	43	29	38	41	36	35	43	20
45	female	Human	young	1	100	2	-3	3	3	3	3	3	3	3	3	3	3	3	3	3	3	2	3	2	1	1	2	57	35	22	19	16	17	18	29	36	43	43	29	38	41	36	35	43	20
46	male	Robot	old	0	50	3	-3	-3	3	3	-3	-3	0	2	3	3	3	3	3	3	3	2	2	2	1	1	2	44	34	13	16	15	17	17	40	33	36	40	30	26	29	38	37	42	37
46	male	Robot	old	1	50	3	-3	-3	3	1	3	1	2	2	2	2	3	3	3	3	3	3	2	2	1	2	2	44	34	13	16	15	17	17	40	33	36	40	30	26	29	38	37	42	37
47	male	Human	old	0	50	0	-3	0	3	3	0	-3	0	0	3	3	3	3	3	1	3	2	2	1	2	1	2	35	30	9	17	9	13	17	40	25	38	42	26	37	34	44	28	36	35
47	male	Human	old	1	50	0	-3	-3	3	3	-3	-3	0	0	0	3	3	1	3	3	3	3	3	3	3	3	2	35	30	9	17	9	13	17	40	25	38	42	26	37	34	44	28	36	35
48	male	Human	old	0	50	0	-1	-3	3	3	-3	-3	1	2	2	2	2	0	2	2	2	2	2	2	2	2	0	44	34	17	17	10	17	17	37	40	35	41	33	49	32	31	31	23	50
48	male	Human	old	1	50	0	-1	1	1	0	-1	-1	1	1	1	1	1	-1	2	2	2	2	2	2	2	2	0	44	34	17	17	10	17	17	37	40	35	41	33	49	32	31	31	23	50
49	male	Human	old	0	0	-3	3	0	3	3	-3	-3	-3	-3	3	3	3	3	3	0	2	2	2	2	0	0	0	47	26	14	17	16	14	12	34	35	39	40	31	34	23	22	26	37	19
49	male	Human	old	1	50	0	-2	2	0	0	2	0	0	2	2	2	2	2	3	2	3	3	3	3	0	0	2	47	26	14	17	16	14	12	34	35	39	40	31	34	23	22	26	37	19
50	male	Human	young	0	10	-1	0	-2	3	3	-3	-3	-2	-2	0	3	0	0	2	1	1	1	1	2	-1	-1	1	45	33	14	16	15	15	18	36	37	42	36	36	31	31	36	38	34	33
50	male	Human	young	1	10	-2	1	-3	3	3	-3	-3	-1	1	1	2	0	0	2	1	1	1	1	2	-1	-2	1	45	33	14	16	15	15	18	36	37	42	36	36	31	31	36	38	34	33
51	male	Human	old	0	20	-2	-2	-2	2	2	-3	-2	-2	-2	2	2	2	0	3	2	2	2	1	1	1	2	1	39	32	11	16	12	16	16	39	32	38	42	40	34	28	31	32	31	38
51	male	Human	old	1	30	1	-2	1	1	2	-2	-2	2	2	3	2	2	3	3	2	2	2	2	2	0	2	0	39	32	11	16	12	16	16	39	32	38	42	40	34	28	31	32	31	38
52	male	Human	young	0	20	-2	0	1	2	2	-3	-3	0	2	1	2	2	2	2	2	1	1	2	2	-1	-1	-3	51	30	20	17	14	11	19	34	35	41	40	32	25	42	35	40	31	25
52	male	Human	young	1	30	-1	0	2	-1	3	2	2	0	2	3	2	3	3	1	2	2	2	3	3	0	-1	-1	51	30	20	17	14	11	19	34	35	41	40	32	25	42	35	40	31	25
53	male	Human	young	0	50	-3	0	3	3	3	-3	-3	-3	-1	1	2	2	1	2	1	2	1	1	1	-2	-2	-2	47	38	14	16	17	23	15	24	25	35	39	32	32	43	27	27	23	41
53	male	Human	young	1	70	1	-1	3	3	2	-2	-2	2	3	3	3	3	2	2	2	1	2	1	2	-2	-2	1	47	38	14	16	17	23	15	24	25	35	39	32	32	43	27	27	23	41
54	female	Human	young	0	50	2	1	0	-2	-1	-3	-3	-2	-2	-1	1	-2	-3	2	1	3	2	2	1	-1	1	2	49	39	16	19	14	20	19	45	41	38	42	36	28	37	34	38	29	42
54	female	Human	young	1	70	-1	1	3	-2	-1	2	1	0	1	1	2	2	0	2	1	2	2	3	2	1	1	2	49	39	16	19	14	20	19	45	41	38	42	36	28	37	34	38	29	42
55	female	Robot	young	0	80	-1	-3	-3	3	3	-3	-3	-2	-2	1	2	-3	-3	3	1	2	-1	3	1	-1	1	-1	50	34	16	16	18	15	19	31	35	36	36	27	36	40	19	31	40	30
55	female	Robot	young	1	60	-2	-1	2	3	-1	2	0	1	2	2	3	3	1	3	2	2	2	3	2	-2	2	-1	50	34	16	16	18	15	19	31	35	36	36	27	36	40	19	31	40	30
56	male	Human	old	0	30	2	-3	-2	0	0	-1	-2	1	1	3	3	3	2	3	1	2	1	1	1	1	1	-1	45	33	17	16	12	16	17	38	32	35	35	34	29	40	28	32	31	26
56	male	Human	old	1	30	1	-2	0	1	1	1	-1	1	1	1	3	2	1	2	1	1	2	1	1	1	0	-1	45	33	17	16	12	16	17	38	32	35	35	34	29	40	28	32	31	26
57	male	Human	young	0	0	2	-3	-3	-3	3	-2	-2	2	2	1	3	-2	-3	3	-2	2	1	2	1	-1	0	-3	48	41	13	19	16	22	19	37	33	39	36	33	29	34	22	33	29	41
57	male	Human	young	1	30	-2	0	3	1	-2	3	3	2	2	3	3	3	1	1	0	1	1	2	0	-1	1	-3	48	41	13	19	16	22	19	37	33	39	36	33	29	34	22	33	29	41
58	female	Human	young	0	30	-2	1	1	2	1	-3	-3	-1	1	1	3	2	1	3	1	2	2	1	2	1	-1	-2	42	28	14	17	11	14	14	43	39	40	44	35	43	35	34	42	37	36
58	female	Human	young	1	40	-1	-1	3	2	2	-1	-3	1	2	3	3	3	2	3	2	2	2	2	2	1	1	1	42	28	14	17	11	14	14	43	39	40	44	35	43	35	34	42	37	36
59	female	Human	young	0	20	-1	1	-1	-1	-1	-1	-3	-1	1	3	3	3	2	1	1	2	1	0	1	-1	-1	1	40	32	13	16	11	14	18	34	40	39	44	36	35	34	24	31	28	43
59	female	Human	young	1	10	-1	-1	1	2	-1	-3	-3	1	2	3	3	3	3	1	1	2	2	0	1	-2	-2	1	40	32	13	16	11	14	18	34	40	39	44	36	35	34	24	31	28	43
60	female	Robot	young	0	30	-3	1	0	0	-2	1	1	-1	-1	1	2	1	1	2	1	2	2	2	3	2	2	-1	49	39	15	17	17	22	17	34	33	39	38	29	31	35	27	30	33	36
60	female	Robot	young	1	50	2	0	3	2	3	3	3	3	3	2	2	2	1	2	2	2	2	1	1	2	2	2	49	39	15	17	17	22	17	34	33	39	38	29	31	35	27	30	33	36

## Sheet: Features
Features	description
Time	0: round 1; 1: round 2
DG	Percentage shared in the Dictator Game
Q1	Was the medium someone you could relate to?
Q2	Did the medium make you feel uncomfortable?
Q3	Do you think your choice in the game was affected by the other party?
Q4	Do you think you have received a fair distribution?
Q5	Do you think your opponent was fairly distributed?
Q6	Did you feel sorry for the medium?
Q7	Did you feel guilty toward the medium (did you feel like you did something wrong)?
Q8	Did you feel empathy for the medium?
Q9	Is the medium someone you want to help?
Q10	Are the people living in 200 years you want to help?
Q11	Do you need to worry about the future generation 50 years later?
Q12	Do you think you need to worry about the future generation in 200 years?
Q13	Do you need to worry about the future generation 1000 years later?
Q14	Do you believe in climate change?
Q15	Do you think you need to take action now about climate change?
Q16	How important is the climate change problem for you?
Q17	How much are you interested in environmental protection?
Q19	How much are you active in recycling?
Q20	How willing are you to change your way of life to be more environmentally friendly?
Q21	If the packaging/packaging is more environmentally friendly than other products, how likely are you to purchase that product, even at a higher price?
Q22	Based on what you know about the risks related to environmental pollution, there is a possibility that you may recommend your friends or colleagues to reduce global warming.
Q23	Did you believe that the other person lives in a world that simulates a distant future when he was introduced to the dialogue partner today? In other words, did you calculate what kind of world will visit in the future where the future generation lives in a distant way, and believe that you live in the built -in future world?
